# Supplementary material for: Kinetics of Proton Transfer and String of Conformational Transformation for 4-Pyridone-3-carboxylic Acid Under External Electric Field
Source: Molecules. 2025 Jul 25;30(15):3115. doi: 10.3390/molecules30153115 (PMC12348352; doi:10.3390/molecules30153115)
Supplement: Supplementary file 1 [file molecules-30-03115-s001.zip]

Archive with 1 entries (1 files):
- molecules-3710898-supplementary.pdf
